# Supplementary material for: Soil Metatranscriptomes Under Long-Term Experimental Warming and Drying: Fungi Allocate Resources to Cell Metabolic Maintenance Rather Than Decay
Source: Front Microbiol. 2019 Aug 20;10:1914. doi: 10.3389/fmicb.2019.01914 (PMC6736569; doi:10.3389/fmicb.2019.01914)
Supplement: TABLE S1 — Total transcripts of predicted metabolic clusters of orthologous groups (COG) genes in control and warmed samples (n = 4). [file Table_1.XLSX]

## Sheet: Sheet1
Supplementary Table 1. Total transcripts of predicted metabolic clusters of orthologous groups (COG) genes in control and warmed samples (n=4).
COG_metabolic_subcategory	C1_counts	C2_counts	C3_counts	C4_counts	W1_counts	W2_counts	W3_counts	W4_counts	p-value for posthoc tests
Amino acid transport and metabolism	985	2197	1323	523	1747	4988	721	4399	0.34
Carbohydrate transport and metabolism	479	1035	742	309	1041	2010	322	1834	0.23
Coenzyme transport and metabolism	555	1173	804	313	1057	2330	399	2231	0.24
Energy production and conversion	1319	2175	1647	1082	1993	3574	974	3785	0.48
Inorganic ion transport and metabolism	350	1025	710	265	884	1826	335	1627	0.2
Lipid transport and metabolism	728	1223	839	427	1264	3352	541	3464	0.17
Nucleotide transport and metabolism	279	745	510	160	669	1147	294	1119	0.21
Secondary metabolites biosynthesis, transport and catabolism	356	497	352	206	544	1710	262	1734	0.18
Total	5051	10070	6927	3285	9199	20937	3848	20193
