# Supplementary material for: Soil Metatranscriptomes Under Long-Term Experimental Warming and Drying: Fungi Allocate Resources to Cell Metabolic Maintenance Rather Than Decay
Source: Front Microbiol. 2019 Aug 20;10:1914. doi: 10.3389/fmicb.2019.01914 (PMC6736569; doi:10.3389/fmicb.2019.01914)
Supplement: TABLE S2 — Total transcripts of predicted carbohydrate-active enzyme classes (CAZy) genes in control and warmed samples (n = 4). [file Table_2.XLSX]

## Sheet: Sheet1
Supplementary Table 2. Total transcripts of predicted carbohydrate-active enzyme classes (CAZy) genes in control and warmed samples (n=4).
CAZy	activities_in_family	C1_counts	C2_counts	C3_counts	C4_counts	W1_counts	W2_counts	W3_counts	W4_counts	p-value for posthoc tests
AA	Laccase, p-diphenol:oxygen oxidoreductase, ferroxidase, Laccase-like multicopper oxidase	0	0.054	21.512	0	0	0	3332.77	0	0.44
AA	Laccase, p-diphenol:oxygen oxidoreductase, ferroxidase, Laccase-like multicopper oxidase	0.005	0	0	654.421	0	0	0	0
AA	cellobiose dehydrogenase	0	0.385	200.569	0	480.721	5.6	12.326	43.631
AA	cellobiose dehydrogenase	0	0.13	16.366	0	367.47	0	0	0
AA	cellobiose dehydrogenase	0	0.128	173.375	0	257.554	3.873	11.878	10.114
AA	cellobiose dehydrogenase	0.196	1327.22	807.112	0	4.925	25.262	16.533	4.312
AA	cellobiose dehydrogenase	0.161	401.054	168.201	1.963	0	6.196	32.177	4.392
AA	cellobiose dehydrogenase	0.161	305.163	139.878	1.837	0	5.266	26.202	2.338
AA	cellobiose dehydrogenase	0	0.902	1522.49	0	0	2.332	15.439	0
AA	vanillyl-alcohol oxidase	0	0	78.805	0	955.194	0	0	0
AA	galactose, glyoxal, alcohol oxidase	2064.86	0	70.412	0	0	385.663	0	225.115
AA	1,4-benzoquinone reductase	1.446	170.002	367.612	27.34	1171.49	75.733	622.142	153.8
AA	1,4-benzoquinone reductase	410.79	2796.64	1600.74	152.141	2.357	316.968	315.463	460.118
AA	1,4-benzoquinone reductase	0	0	8.771	0	811.517	5.928	0	0
AA	glucooligosaccharide oxidase	463.825	401.538	0	127.422	0.416	29.297	20.393	30.466
CBM	Carbohydrate-Binding Module Family 1 (almost excl. fungi, 40 residues found almost exclusively in fungi. The cellulose-binding function has been demonstrated in many cases)	35.306	29192.6	9187.52	0	6230.28	194.353	16272.2	0	0.5
CBM	Carbohydrate-Binding Module Family 1 (almost excl. fungi, 40 residues found almost exclusively in fungi. The cellulose-binding function has been demonstrated in many cases)	0	0	0	0	324.482	0.323	0	0.157
CBM	Carbohydrate-Binding Module Family 1 (almost excl. fungi, 40 residues found almost exclusively in fungi. The cellulose-binding function has been demonstrated in many cases)	271.342	102.805	48.736	81.092	0	10.028	6.817	69.877
CBM	The majority of these modules is found among chitinases where the function is chitin-binding	0	0	0	0	187.18	0	0	0
CBM	100 residues and which are found in a large number of bacterial enzymes. The cellulose-binding function has been demonstrated in many cases. Several of these modules have been shown to also bind chitin or xylan.	531.647	16.956	0	88.434	0.781	111.767	10.624	113.005
CBM	α-1,3-glucan (mutan)-binding function demonstrated in two cases	1268.82	235.629	332	63.306	0	30.389	0	44.871
CBM	module that is conserved in three Cellvibrio xylan-degrading enzymes binds to xylan and the interaction is calcium dependent, while a module from a Cellvibrio mannanase binds to decorated soluble mannans and mannooligosaccharides. A module in a Phanerochaete chrysosporium galactan 1,3-β-galactosidase binds to β-galactan.	0	0	0	0	1593.26	0	0	0
CBM	Carbohydrate-Binding Module Family 50 (50 residues found attached to various enzymes from families GH18, GH19, GH23, GH24, GH25 and GH73, i.e. enzymes cleaving either chitin or peptidoglycan)	0	0	0	0	1047.5	0	0	0
CBM	Carbohydrate-Binding Module Family 50 (50 residues found attached to various enzymes from families GH18, GH19, GH23, GH24, GH25 and GH73, i.e. enzymes cleaving either chitin or peptidoglycan)	205.133	0	0	52.461	0	0	0	2.588
CBM	cellulose-binding function has been demonstrated in one case on amorphous cellulose and β-1,4-xylan. Some of these modules also bind β-1,3-glucan, β-1,3-1,4-glucan, and β-1,4-glucan.	0	0.305	15.059	1249.79	0	0	112.404	134.713
CBM	cellulose-binding function has been demonstrated in one case on amorphous cellulose and β-1,4-xylan. Some of these modules also bind β-1,3-glucan, β-1,3-1,4-glucan, and β-1,4-glucan.	1345.3	0	0	0	0	0	0	5.308
CE	acetyl xylan esterase, cinnamoyl esterase, feruloyl esterase	0	107.279	895.179	0	1986.93	124.9	196.821	0	0.02
CE	N-acetyl-1-D-myo-inosityl-2-amino-2-deoxy-α-D-glucopyranoside deacetylase	0	0	0	0	1099.47	0	0	0
CE	N-acetyl-1-D-myo-inosityl-2-amino-2-deoxy-α-D-glucopyranoside deacetylase	0	0	0	0	879.175	0	0	0
CE	N-acetyl-1-D-myo-inosityl-2-amino-2-deoxy-α-D-glucopyranoside deacetylase	489.792	18.127	0	44.717	0	12.701	0	6.552
CE	N-acetyl-1-D-myo-inosityl-2-amino-2-deoxy-α-D-glucopyranoside deacetylase	1801.44	23.182	5.159	25.786	0	0	0	0
CE	acetyl xylan esterase	0	0	0	0	238.057	0	0	0
CE	acetyl xylan esterase	75.611	4532.68	276.843	0	0	140.07	0	43.338
CE	N-acetylglucosamine 6-phosphate deacetylase	3584.88	661.478	467.036	200.46	0	128.317	270.574	193.202
CE	N-acetylglucosamine 6-phosphate deacetylase	0	0	0	0	277.85	0	0	0
CE	N-acetylglucosamine 6-phosphate deacetylase	0	2203.66	221.635	0	0	0	35.505	92.947
CE	N-acetylglucosamine 6-phosphate deacetylase	2.562	2534.39	276.756	3.514	0	1.599	94.232	23.298
CE	N-acetylglucosamine 6-phosphate deacetylase	0.237	4541.14	39.661	0	0	19.155	0	83.668
CE	N-acetylglucosamine 6-phosphate deacetylase	919.631	365.521	216.785	36.034	0	0	0	64.919
CE	N-acetylglucosamine 6-phosphate deacetylase	0	3108.29	8.718	0	0	0	35.505	8.827
GH	peptidoglycan lytic transglycosylase	0	0	0	0	371.649	0	0	0	0.002
GH	peptidoglycan lytic transglycosylase	0	0	0	0	262.883	0	0	0
GH	α-N-acetylgalactosaminidase	0	2435.65	1654.66	0	0	19.491	85.706	0
GH	α-N-acetylgalactosaminidase	0	0.755	950.281	0	0.815	7.034	50.507	0
GH	β-agarase	43.036	2990.8	4044.38	224.704	0.054	171.411	0	239.278
GH	α-amylase	420.625	2725.04	1172.9	363.48	0	80.473	20.994	279.426
GH	Activity on β-1,3-glucan	0	529.972	3563.73	336.058	15388.4	0	80.243	0
GH	glucoamylase, glucodextranase , α,α-trehalase, dextran dextrinase	0	0	0	1.044	454.857	0	0	0
GH	α,α-trehalase	0	0.678	3256.78	1.493	0	0.402	12853.2	0
GH	α,α-trehalase	0	3.789	292.576	1.955	0	9.82	1970.84	0
GH	β-xylosidase	97.545	3378.8	9934.41	235.477	0	67.381	634.32	1269.56
GH	amylomaltase or 4-α-glucanotransferase	2525.58	591.204	0.641	350.422	0	22.563	37.448	56.498
GH	amylomaltase or 4-α-glucanotransferase	2532.58	516.37	0	52.058	0	0	0	100.973
GH	amylomaltase or 4-α-glucanotransferase	708.024	138.533	62.306	3.165	0	55.146	20.211	22.358
GH	α-L-rhamnosidase	0	0	24.164	1.344	347.176	0	0	0
GH	exo-α-L-1,5-arabinanase	1.207	5477.59	1406.5	0.013	61.978	2.941	12.271	0
GH	α-L-fucosidase	154.134	4853.13	540.393	114.883	0	83.877	48.397	196.26
PL	rhamnogalacturonan endolyase	0	0	0	0	343.07	0	0	0	0.19
PL	rhamnogalacturonan endolyase	2.696	0.577	0	425.266	0	0	0	3.953
PL	rhamnogalacturonan endolyase	0	0	0	786.019	0	0	0	0
PL	poly(β-mannuronate) lyase / M-specific alginate lyase	0	0	0	0	4126.24	0	0	0
PL	pectate lyase	67.294	0	3.327	4066.33	0	0	55.954	0
PL	pectate lyase	838.331	0	0	19.62	0	0	0	2.663
PL	pectate lyase	0.009	0	2.674	5876.11	0	0	1.049	0
