# Supplementary material for: Soil Metatranscriptomes Under Long-Term Experimental Warming and Drying: Fungi Allocate Resources to Cell Metabolic Maintenance Rather Than Decay
Source: Front Microbiol. 2019 Aug 20;10:1914. doi: 10.3389/fmicb.2019.01914 (PMC6736569; doi:10.3389/fmicb.2019.01914)
Supplement: TABLE S3 — Total transcripts and relative abundance of fungal orders in control and warmed samples (n = 4). [file Table_3.XLSX]

## Sheet: Sheet1
Supplementary Table 3. Total transcripts and relative abundance of fungal orders in control and warmed samples (n=4).						Average	Average	p-value for posthoc tests
order	plot	copies_control	relative_abundance_control	copies_warmed	relative_abundance_Warmed	relative_Abundance_control	relative_aundance_Warmed
Acrospermales	1	300	0	1619	0.002
Acrospermales	2	492	0	2895	0.004
Acrospermales	3	359	0	553	0.001
Acrospermales	4	257	0	1042	0.001	0	0.008	0.06
Agaricales	1	206184	0.127	1590626	2.199
Agaricales	2	1320698	0.813	880102	1.217
Agaricales	3	808685	0.498	566249	0.783
Agaricales	4	1118492	0.688	457917	0.633	2.126	4.832	0.28
Agaricostilbales	1	20	0	55956	0.077
Agaricostilbales	2	79	0	282	0
Agaricostilbales	3	288	0	396	0.001
Agaricostilbales	4	217	0	283	0	0	0.078	0.38
Agyriales	1	1468	0.001	55150	0.076
Agyriales	2	14158	0.009	8421	0.012
Agyriales	3	8301	0.005	122738	0.17
Agyriales	4	22994	0.014	67182	0.093	0.029	0.351	0.07
Amylocorticiales	1	778198	0.479	84420	0.117
Amylocorticiales	2	37645	0.023	34446	0.048
Amylocorticiales	3	49727	0.031	33158	0.046
Amylocorticiales	4	311403	0.192	16651	0.023	0.725	0.234	0.36
Archaeosporales	1	1654	0.001	100686	0.139
Archaeosporales	2	45607	0.028	31838	0.044
Archaeosporales	3	65174	0.04	26899	0.037
Archaeosporales	4	8225	0.005	24195	0.033	0.074	0.253	0.15
Arthoniales	1	1950	0.001	15989	0.022
Arthoniales	2	6668	0.004	8810	0.012
Arthoniales	3	26216	0.016	30812	0.043
Arthoniales	4	17144	0.011	22165	0.031	0.032	0.108	0.05
Atheliales	1	4306	0.003	30866	0.043
Atheliales	2	1272614	0.783	127333	0.176
Atheliales	3	33569	0.021	4086	0.006
Atheliales	4	46900	0.029	3340	0.005	0.836	0.23	0.68
Atractiellales	1	303	0	24642	0.034
Atractiellales	2	498	0	1749	0.002
Atractiellales	3	1086	0.001	1702	0.002
Atractiellales	4	1476	0.001	2254	0.003	0.002	0.041	0.3
Auriculariales	1	8105	0.005	77556	0.107
Auriculariales	2	6324	0.004	10315	0.014
Auriculariales	3	31648	0.019	28554	0.039
Auriculariales	4	58138	0.036	17009	0.024	0.064	0.184	0.23
Baeomycetales	1	1775	0.001	19108	0.026
Baeomycetales	2	7530	0.005	13461	0.019
Baeomycetales	3	17709	0.011	186448	0.258
Baeomycetales	4	47604	0.029	49008	0.068	0.046	0.371	0.19
Blastocladiales	1	12898	0.008	215143	0.297
Blastocladiales	2	100059	0.062	67692	0.094
Blastocladiales	3	101546	0.062	79930	0.11
Blastocladiales	4	118525	0.073	54996	0.076	0.205	0.577	0.1
Boletales	1	500652	0.308	435075	0.601
Boletales	2	2731174	1.681	323257	0.447
Boletales	3	280588	0.173	119331	0.165
Boletales	4	344458	0.212	108044	0.149	2.374	1.362	0.71
Boliniales	1	6594	0.004	3270	0.005
Boliniales	2	7836	0.005	1953	0.003
Boliniales	3	562	0	5427	0.008
Boliniales	4	6081	0.004	10283	0.014	0.013	0.03	0.17
Botryosphaeriales	1	198631	0.122	137515	0.19
Botryosphaeriales	2	347527	0.214	109920	0.152
Botryosphaeriales	3	221805	0.137	330316	0.457
Botryosphaeriales	4	249286	0.153	281951	0.39	0.626	1.189	0.13
Calosphaeriales	1	68512	0.042	20443	0.028
Calosphaeriales	2	48752	0.03	10600	0.015
Calosphaeriales	3	10223	0.006	34787	0.048
Calosphaeriales	4	63535	0.039	110780	0.153	0.117	0.244	0.39
Candelariales	1	2901	0.002	185	0
Candelariales	2	117	0	1710	0.002
Candelariales	3	14021	0.009	831	0.001
Candelariales	4	2628	0.002	2205	0.003	0.013	0.006	0.45
Cantharellales	1	43678	0.027	121373	0.168
Cantharellales	2	4341	0.003	9610	0.013
Cantharellales	3	31508	0.019	33861	0.047
Cantharellales	4	235999	0.145	208205	0.288	0.194	0.516	0.32
Capnodiales	1	1001776	0.617	360423	0.498
Capnodiales	2	918896	0.566	422018	0.583
Capnodiales	3	503029	0.31	935377	1.293
Capnodiales	4	1099604	0.677	1087597	1.503	2.17	3.877	0.24
Chaetosphaeriales	1	1436	0.001	5664	0.008
Chaetosphaeriales	2	2302	0.001	5409	0.007
Chaetosphaeriales	3	939	0.001	6901	0.01
Chaetosphaeriales	4	26192	0.016	79480	0.11	0.019	0.135	0.33
Chaetothyriales	1	1133484	0.698	613093	0.848
Chaetothyriales	2	932084	0.574	221145	0.306
Chaetothyriales	3	312230	0.192	1637033	2.263
Chaetothyriales	4	1050563	0.647	1440933	1.992	2.111	5.409	0.33
Chytridiales	1	300323	0.185	50899	0.07
Chytridiales	2	101544	0.062	53083	0.073
Chytridiales	3	87786	0.054	72252	0.1
Chytridiales	4	64493	0.04	21618	0.03	0.341	0.273	0.69
Cladochytriales	1	314219	0.193	276010	0.382
Cladochytriales	2	132488	0.082	75596	0.104
Cladochytriales	3	181072	0.111	117606	0.163
Cladochytriales	4	87062	0.054	79304	0.11	0.44	0.759	0.32
Cladophorales	1	3	0	288	0
Cladophorales	2	11	0	130	0
Cladophorales	3	34	0	16	0
Cladophorales	4	33	0	8	0	0	0	NA
Coniochaetales	1	71373	0.044	11584	0.016
Coniochaetales	2	35593	0.022	392503	0.543
Coniochaetales	3	227657	0.14	380603	0.526
Coniochaetales	4	411568	0.253	471783	0.652	0.459	1.737	0.22
Coronophorales	1	21	0	22	0
Coronophorales	2	294	0	341	0
Coronophorales	3	48	0	296	0
Coronophorales	4	151	0	46	0	0	0	NA
Corticiales	1	18170	0.011	93350	0.129
Corticiales	2	12954	0.008	7710	0.011
Corticiales	3	49924	0.031	7489	0.01
Corticiales	4	82820	0.051	58216	0.08	0.101	0.23	0.37
Cystofilobasidiales	1	99706	0.061	36397	0.05
Cystofilobasidiales	2	1680	0.001	3583	0.005
Cystofilobasidiales	3	10961	0.007	21923	0.03
Cystofilobasidiales	4	374462	0.23	67055	0.093	0.299	0.178	0.7
Dacrymycetales	1	1226	0.001	367455	0.508
Dacrymycetales	2	6591	0.004	8392	0.012
Dacrymycetales	3	52687	0.032	40440	0.056
Dacrymycetales	4	17193	0.011	50615	0.07	0.048	0.646	0.19
Diaporthales	1	9356	0.006	28741	0.04
Diaporthales	2	21184	0.013	35121	0.049
Diaporthales	3	49982	0.031	54440	0.075
Diaporthales	4	40319	0.025	78261	0.108	0.075	0.272	0.02
Dimargaritales	1	175	0	165	0
Dimargaritales	2	25	0	77	0
Dimargaritales	3	844	0.001	337	0
Dimargaritales	4	26	0	9	0	0.001	0	NA
Diversisporales	1	4771	0.003	253591	0.351
Diversisporales	2	79371	0.049	44386	0.061
Diversisporales	3	120047	0.074	49762	0.069
Diversisporales	4	27575	0.017	43404	0.06	0.143	0.541	0.18
Doassansiales	1	23	0	351	0
Doassansiales	2	543	0	1411	0.002
Doassansiales	3	972	0.001	2616	0.004
Doassansiales	4	313	0	1084	0.001	0.001	0.007	0.17
Dothideales	1	231856	0.143	99706	0.138
Dothideales	2	81606	0.05	73468	0.102
Dothideales	3	161620	0.099	247587	0.342
Dothideales	4	168532	0.104	172957	0.239	0.396	0.821	0.11
Echinosteliales	1	3	0	441	0.001
Echinosteliales	2	20	0	5	0
Echinosteliales	3	409	0	51	0
Echinosteliales	4	1	0	1	0	0	0.001	NA
Endogonales	1	26505	0.016	101355	0.14
Endogonales	2	15138	0.009	33200	0.046
Endogonales	3	230858	0.142	89305	0.123
Endogonales	4	112218	0.069	60652	0.084	0.236	0.393	0.31
Entomophthorales	1	91799	0.056	1041365	1.44
Entomophthorales	2	412984	0.254	187880	0.26
Entomophthorales	3	342587	0.211	299669	0.414
Entomophthorales	4	328919	0.202	252821	0.349	0.723	2.463	0.06
Entorrhizales	1	13	0	66863	0.092
Entorrhizales	2	180	0	569	0.001
Entorrhizales	3	30377	0.019	2088	0.003
Entorrhizales	4	1041	0.001	6679	0.009	0.02	0.105	0.4
Entylomatales	1	130	0	6986	0.01
Entylomatales	2	502	0	2000	0.003
Entylomatales	3	2436	0.001	4898	0.007
Entylomatales	4	255	0	1431	0.002	0.001	0.022	0.06
Erythrobasidiales	1	1461	0.001	355291	0.491
Erythrobasidiales	2	691	0	10464	0.014
Erythrobasidiales	3	8319	0.005	13701	0.019
Erythrobasidiales	4	3448	0.002	3784	0.005	0.008	0.529	0.3
Eurotiales	1	236080	0.145	337858	0.467
Eurotiales	2	254189	0.156	400837	0.554
Eurotiales	3	265497	0.163	790672	1.093
Eurotiales	4	718189	0.442	1644479	2.273	0.906	4.387	0.009
Exobasidiales	1	708	0	86244	0.119
Exobasidiales	2	35662	0.022	12530	0.017
Exobasidiales	3	29014	0.018	19210	0.027
Exobasidiales	4	4457	0.003	23068	0.032	0.043	0.195	0.18
Filobasidiales	1	3722	0.002	34014	0.047
Filobasidiales	2	12843	0.008	8630	0.012
Filobasidiales	3	213373	0.131	145918	0.202
Filobasidiales	4	41386	0.025	243243	0.336	0.166	0.597	0.25
Geastrales	1	8	0	6539	0.009
Geastrales	2	303	0	1500	0.002
Geastrales	3	4251	0.003	12369	0.017
Geastrales	4	3585	0.002	466	0.001	0.005	0.029	0.2
Geoglossales	1	11901	0.007	1784	0.002
Geoglossales	2	1868	0.001	2491	0.003
Geoglossales	3	28299	0.017	7625	0.011
Geoglossales	4	1837	0.001	1054	0.001	0.026	0.017	0.63
Georgefischeriales	1	586	0	4143	0.006
Georgefischeriales	2	432	0	595	0.001
Georgefischeriales	3	8924	0.005	4012	0.006
Georgefischeriales	4	688	0	1177	0.002	0.005	0.015	0.21
Gloeophyllales	1	9352	0.006	2459	0.003
Gloeophyllales	2	579	0	3981	0.006
Gloeophyllales	3	3997	0.002	5142	0.007
Gloeophyllales	4	32244	0.02	15482	0.021	0.028	0.037	0.72
Glomerales	1	493996	0.304	484083	0.669
Glomerales	2	253066	0.156	103660	0.143
Glomerales	3	215508	0.133	178625	0.247
Glomerales	4	910704	0.561	133627	0.185	1.154	1.244	0.87
Gomphales	1	632	0	4176	0.006
Gomphales	2	30085	0.019	5781	0.008
Gomphales	3	24879	0.015	8136	0.011
Gomphales	4	4474	0.003	3517	0.005	0.037	0.03	0.73
Harpellales	1	6209	0.004	126919	0.175
Harpellales	2	29518	0.018	21822	0.03
Harpellales	3	112090	0.069	47152	0.065
Harpellales	4	22753	0.014	38063	0.053	0.105	0.323	0.16
Helicobasidiales	1	18	0	9	0
Helicobasidiales	2	6	0	2	0
Helicobasidiales	3	33	0	43	0
Helicobasidiales	4	72	0	3	0	0	0	NA
Helotiales	1	493527	0.304	1005991	1.391
Helotiales	2	1029477	0.634	1511671	2.09
Helotiales	3	2372526	1.46	2348440	3.246
Helotiales	4	833127	0.513	1890548	2.613	2.911	9.34	0.06
Hymenochaetales	1	47658	0.029	342519	0.473
Hymenochaetales	2	172671	0.106	50933	0.07
Hymenochaetales	3	91480	0.056	58189	0.08
Hymenochaetales	4	44506	0.027	25858	0.036	0.218	0.659	0.33
Hypocreales	1	321319	0.198	1666702	2.304
Hypocreales	2	824015	0.507	298995	0.413
Hypocreales	3	219562	0.135	406565	0.562
Hypocreales	4	1157980	0.713	769727	1.064	1.553	4.343	0.14
Hysterangiales	1	762	0	223	0
Hysterangiales	2	58	0	3439	0.005
Hysterangiales	3	2704	0.002	4515	0.006
Hysterangiales	4	75	0	13	0	0.002	0.011	0.25
Hysteriales	1	37986	0.023	9357	0.013
Hysteriales	2	139459	0.086	27430	0.038
Hysteriales	3	23487	0.014	74088	0.102
Hysteriales	4	118239	0.073	129779	0.179	0.196	0.332	0.5
Jaapiales	1	2114	0.001	21561	0.03
Jaapiales	2	23694	0.015	9137	0.013
Jaapiales	3	49574	0.031	14206	0.02
Jaapiales	4	2761	0.002	2694	0.004	0.049	0.067	0.63
Jahnulales	1	633	0	5402	0.007
Jahnulales	2	4109	0.003	3768	0.005
Jahnulales	3	1486	0.001	4265	0.006
Jahnulales	4	4316	0.003	7562	0.01	0.007	0.028	0.009
Kickxellales	1	4982	0.003	203665	0.282
Kickxellales	2	42959	0.026	82375	0.114
Kickxellales	3	17805	0.011	132754	0.184
Kickxellales	4	506510	0.312	53761	0.074	0.352	0.654	0.26
Lagenidiales	1	47	0	136	0
Lagenidiales	2	126	0	184	0
Lagenidiales	3	374	0	277	0
Lagenidiales	4	206	0	62	0	0	0	NA
Lecanorales	1	548676	0.338	376733	0.521
Lecanorales	2	822491	0.506	115479	0.16
Lecanorales	3	203342	0.125	480514	0.664
Lecanorales	4	662315	0.408	654937	0.905	1.377	2.25	0.44
Leucosporidiales	1	299	0	131294	0.181
Leucosporidiales	2	725	0	8290	0.011
Leucosporidiales	3	3442	0.002	7322	0.01
Leucosporidiales	4	3256	0.002	18664	0.026	0.004	0.228	0.24
Lichinales	1	614	0	5170	0.007
Lichinales	2	8170	0.005	4168	0.006
Lichinales	3	10066	0.006	7397	0.01
Lichinales	4	5150	0.003	11141	0.015	0.014	0.038	0.05
Magnaporthales	1	64019	0.039	82743	0.114
Magnaporthales	2	74962	0.046	97140	0.134
Magnaporthales	3	86495	0.053	123974	0.171
Magnaporthales	4	60645	0.037	199046	0.275	0.175	0.694	0.01
Malasseziales	1	11889	0.007	27639	0.038
Malasseziales	2	11319	0.007	29171	0.04
Malasseziales	3	15756	0.01	24483	0.034
Malasseziales	4	17061	0.011	32310	0.045	0.035	0.157	0.0001
Melanosporales	1	117	0	677	0.001
Melanosporales	2	618	0	50	0
Melanosporales	3	119	0	391	0.001
Melanosporales	4	443	0	108	0	0	0.002	0.18
Microascales	1	740	0	34030	0.047
Microascales	2	14884	0.009	13786	0.019
Microascales	3	16278	0.01	11186	0.015
Microascales	4	2075	0.001	3948	0.005	0.02	0.086	0.15
Microbotryales	1	625	0	102763	0.142
Microbotryales	2	2849	0.002	7063	0.01
Microbotryales	3	4245	0.003	8424	0.012
Microbotryales	4	3487	0.002	13066	0.018	0.007	0.182	0.24
Microstromatales	1	6302	0.004	43317	0.06
Microstromatales	2	4828	0.003	4124	0.006
Microstromatales	3	20916	0.013	6411	0.009
Microstromatales	4	10026	0.006	8539	0.012	0.026	0.087	0.31
Microthyriales	1	485	0	2309	0.003
Microthyriales	2	2811	0.002	3970	0.005
Microthyriales	3	1622	0.001	1959	0.003
Microthyriales	4	3276	0.002	8156	0.011	0.005	0.022	0.1
Mixiales	1	156	0	30653	0.042
Mixiales	2	86	0	35	0
Mixiales	3	35	0	122	0
Mixiales	4	39	0	52	0	0	0.042	0.39
Monoblepharidales	1	4277	0.003	185416	0.256
Monoblepharidales	2	68420	0.042	26559	0.037
Monoblepharidales	3	80779	0.05	41520	0.057
Monoblepharidales	4	15993	0.01	40688	0.056	0.105	0.406	0.19
Mortierellales	1	38499348	23.695	690354	0.954
Mortierellales	2	902018	0.555	1555257	2.15
Mortierellales	3	317813	0.196	1858301	2.569
Mortierellales	4	28005046	17.236	948301	1.311	41.682	6.984	0.41
Mucorales	1	16101288	9.91	203456	0.281
Mucorales	2	89377	0.055	87102	0.12
Mucorales	3	105519	0.065	131531	0.182
Mucorales	4	7531109	4.635	226527	0.313	14.665	0.896	0.77
Mycocaliciales	1	155534	0.096	29118	0.04
Mycocaliciales	2	119610	0.074	9717	0.013
Mycocaliciales	3	10630	0.007	87422	0.121
Mycocaliciales	4	149418	0.092	104654	0.145	0.269	0.319	0.77
Myriangiales	1	9082	0.006	28901	0.04
Myriangiales	2	6674	0.004	47623	0.066
Myriangiales	3	37490	0.023	29510	0.041
Myriangiales	4	18585	0.011	30219	0.042	0.044	0.189	0.003
Mytilinidiales	1	508	0	878	0.001
Mytilinidiales	2	23782	0.015	3348	0.005
Mytilinidiales	3	29309	0.018	6946	0.01
Mytilinidiales	4	318	0	13749	0.019	0.033	0.035	0.93
Naohideales	1	468	0	84591	0.117
Naohideales	2	31	0	259	0
Naohideales	3	1107	0.001	79	0
Naohideales	4	1643	0.001	332	0	0.002	0.117	0.39
Neocallimastigales	1	503203	0.31	5577	0.008
Neocallimastigales	2	3394	0.002	8482	0.012
Neocallimastigales	3	8046	0.005	15711	0.022
Neocallimastigales	4	46208	0.028	4320	0.006	0.345	0.048	0.39
Neolectales	1	5801	0.004	526186	0.727
Neolectales	2	38427	0.024	14933	0.021
Neolectales	3	48360	0.03	15444	0.021
Neolectales	4	8232	0.005	23315	0.032	0.063	0.801	0.33
Olpidiopsidales	1	278	0	5358	0.007
Olpidiopsidales	2	551	0	886	0.001
Olpidiopsidales	3	5390	0.003	2466	0.003
Olpidiopsidales	4	1093	0.001	666	0.001	0.004	0.012	0.26
Onygenales	1	1295363	0.797	1418347	1.961
Onygenales	2	2181666	1.343	665039	0.919
Onygenales	3	1111374	0.684	2671252	3.693
Onygenales	4	1805355	1.111	2151056	2.974	3.935	9.547	0.07
Orbiliales	1	41312	0.025	70774	0.098
Orbiliales	2	185976	0.114	28931	0.04
Orbiliales	3	44053	0.027	117235	0.162
Orbiliales	4	122629	0.075	90152	0.125	0.241	0.425	0.22
Paraglomerales	1	3150	0.002	16696	0.023
Paraglomerales	2	29712	0.018	8177	0.011
Paraglomerales	3	30995	0.019	9592	0.013
Paraglomerales	4	14920	0.009	18259	0.025	0.048	0.072	0.3
Patellariales	1	2492	0.002	19684	0.027
Patellariales	2	11362	0.007	47566	0.066
Patellariales	3	62069	0.038	54360	0.075
Patellariales	4	21912	0.013	38244	0.053	0.06	0.221	0.02
Peltigerales	1	202439	0.125	79626	0.11
Peltigerales	2	172118	0.106	34118	0.047
Peltigerales	3	45546	0.028	104799	0.145
Peltigerales	4	144288	0.089	143908	0.199	0.348	0.501	0.36
Pertusariales	1	12322	0.008	57897	0.08
Pertusariales	2	9833	0.006	21306	0.029
Pertusariales	3	59518	0.037	83891	0.116
Pertusariales	4	29509	0.018	57531	0.08	0.069	0.305	0.02
Pezizales	1	302750	0.186	461076	0.637
Pezizales	2	372987	0.23	236119	0.326
Pezizales	3	409274	0.252	524611	0.725
Pezizales	4	405014	0.249	450523	0.623	0.917	2.311	0.007
Phallales	1	161	0	1661	0.002
Phallales	2	1081	0.001	486	0.001
Phallales	3	317	0	496	0.001
Phallales	4	48	0	69	0	0.001	0.004	0.17
Phyllachorales	1	32675	0.02	323600	0.447
Phyllachorales	2	144814	0.089	43031	0.059
Phyllachorales	3	181369	0.112	94421	0.131
Phyllachorales	4	70374	0.043	125867	0.174	0.264	0.811	0.11
Platygloeales	1	13	0	179	0
Platygloeales	2	78	0	1146	0.002
Platygloeales	3	402	0	343	0
Platygloeales	4	191	0	840	0.001	0	0.003	0.21
Pleosporales	1	166322	0.102	408802	0.565
Pleosporales	2	309005	0.19	709340	0.981
Pleosporales	3	733445	0.451	492906	0.681
Pleosporales	4	286365	0.176	584946	0.809	0.919	3.036	0.02
Polyporales	1	117685	0.072	237792	0.329
Polyporales	2	205690	0.127	158728	0.219
Polyporales	3	411251	0.253	140956	0.195
Polyporales	4	140371	0.086	78858	0.109	0.538	0.852	0.21
Pucciniales	1	20642	0.013	189913	0.263
Pucciniales	2	6915	0.004	21514	0.03
Pucciniales	3	12722	0.008	21046	0.029
Pucciniales	4	15035	0.009	9104	0.013	0.034	0.335	0.25
Pyrenulales	1	78115	0.048	51106	0.071
Pyrenulales	2	220455	0.136	21085	0.029
Pyrenulales	3	20961	0.013	118783	0.164
Pyrenulales	4	150769	0.093	179776	0.249	0.29	0.513	0.39
Rhizophydiales	1	49474	0.03	138277	0.191
Rhizophydiales	2	36280	0.022	38062	0.053
Rhizophydiales	3	50853	0.031	114141	0.158
Rhizophydiales	4	118663	0.073	56010	0.077	0.156	0.479	0.06
Russulales	1	256432	0.158	101859	0.141
Russulales	2	159262	0.098	181307	0.251
Russulales	3	178265	0.11	170614	0.236
Russulales	4	47510	0.029	30763	0.043	0.395	0.671	0.31
Saccharomycetales	1	5008556	3.083	1414479	1.955
Saccharomycetales	2	1466928	0.903	501679	0.693
Saccharomycetales	3	853459	0.525	1113912	1.54
Saccharomycetales	4	1451468	0.893	1049012	1.45	5.404	5.638	0.46
Schizosaccharomycetales	1	47761	0.029	198258	0.274
Schizosaccharomycetales	2	59267	0.036	12962	0.018
Schizosaccharomycetales	3	59451	0.037	35382	0.049
Schizosaccharomycetales	4	42997	0.026	42497	0.059	0.128	0.4	0.3
Sebacinales	1	8155	0.005	226709	0.313
Sebacinales	2	107440	0.066	75104	0.104
Sebacinales	3	203769	0.125	385832	0.533
Sebacinales	4	151422	0.093	23208	0.032	0.289	0.982	0.22
Septobasidiales	1	573	0	166756	0.231
Septobasidiales	2	1029	0.001	874	0.001
Septobasidiales	3	94384	0.058	48183	0.067
Septobasidiales	4	554	0	55292	0.076	0.059	0.375	0.17
Sordariales	1	132173	0.081	178236	0.246
Sordariales	2	76936	0.047	326493	0.451
Sordariales	3	192187	0.118	225170	0.311
Sordariales	4	332699	0.205	1056088	1.46	0.451	2.468	0.01
Spizellomycetales	1	1572356	0.968	717130	0.991
Spizellomycetales	2	166058	0.102	211724	0.293
Spizellomycetales	3	338440	0.208	351356	0.486
Spizellomycetales	4	1778972	1.095	182601	0.252	2.373	2.022	0.78
Sporidiobolales	1	1545	0.001	111990	0.155
Sporidiobolales	2	1875	0.001	13185	0.018
Sporidiobolales	3	21285	0.013	27225	0.038
Sporidiobolales	4	11361	0.007	50610	0.07	0.022	0.281	0.09
Taphrinales	1	30158	0.019	198874	0.275
Taphrinales	2	285654	0.176	49547	0.068
Taphrinales	3	71305	0.044	149193	0.206
Taphrinales	4	162918	0.1	234268	0.324	0.339	0.873	0.1
Thelephorales	1	663	0	16487	0.023
Thelephorales	2	15298	0.009	38149	0.053
Thelephorales	3	533120	0.328	17441	0.024
Thelephorales	4	6287	0.004	1656	0.002	0.341	0.102	0.61
Tilletiales	1	2463	0.002	1661	0.002
Tilletiales	2	859	0.001	2140	0.003
Tilletiales	3	4167	0.003	5480	0.008
Tilletiales	4	8700	0.005	6973	0.01	0.011	0.023	0.22
Trechisporales	1	7291	0.004	5768	0.008
Trechisporales	2	86675	0.053	14173	0.02
Trechisporales	3	4536	0.003	2022	0.003
Trechisporales	4	3267	0.002	2143	0.003	0.062	0.034	0.63
Tremellales	1	62810	0.039	250304	0.346
Tremellales	2	98984	0.061	45037	0.062
Tremellales	3	113361	0.07	91023	0.126
Tremellales	4	167335	0.103	85009	0.118	0.273	0.652	0.16
Trypetheliales	1	625	0	417	0.001
Trypetheliales	2	10955	0.007	3752	0.005
Trypetheliales	3	3713	0.002	1332	0.002
Trypetheliales	4	533	0	378	0.001	0.009	0.009	1
Umbilicariales	1	4995	0.003	4321	0.006
Umbilicariales	2	7381	0.005	17724	0.025
Umbilicariales	3	17978	0.011	256977	0.355
Umbilicariales	4	74881	0.046	83300	0.115	0.065	0.501	0.23
Urocystales	1	73	0	3506	0.005
Urocystales	2	1226	0.001	6884	0.01
Urocystales	3	1888	0.001	9773	0.014
Urocystales	4	1490	0.001	1499	0.002	0.003	0.031	0.07
Ustilaginales	1	13702	0.008	41705	0.058
Ustilaginales	2	25585	0.016	20204	0.028
Ustilaginales	3	67502	0.042	13176	0.018	0.066	0.104	0.46
Wallemiales	1	171	0	846	0.001
Wallemiales	2	703	0	876	0.001
Wallemiales	3	2020	0.001	3248	0.004
Wallemiales	4	2355	0.001	1952	0.003	0.002	0.009	0.09
Xylariales	1	11766	0.007	103600	0.143
Xylariales	2	51094	0.031	59532	0.082
Xylariales	3	97028	0.06	84382	0.117
Xylariales	4	88706	0.055	69358	0.096	0.153	0.438	0.009
